# Supplementary material for: The biological function of the long non-coding RNA endogenous born avirus-like nucleoprotein in lung adenocarcinoma is mediated through the microRNA-655-3p/B-cell lymphoma-2 axis
Source: Bioengineered. 2022 Apr 27;13(4):10679–90. doi: 10.1080/21655979.2022.2065946 (PMC9208490; doi:10.1080/21655979.2022.2065946)
Supplement: Supplemental Material [file KBIE_A_2065946_SM8359.zip]

Archive with 3 entries (2 files):
- supplementary/
- supplementary/downloadFromZipFile.pdf
- supplementary/Supplementary material.zip
